# Supplementary material for: Apiaceae Bioferments Obtained by Fermentation with Kombucha as an Important Source of Active Substances for Skin Care
Source: Molecules. 2025 Feb 20;30(5):983. doi: 10.3390/molecules30050983 (PMC11902125; doi:10.3390/molecules30050983)
Supplement: Supplementary file 1 [file molecules-30-00983-s001.zip]

Archive with 1 entries (1 files):
- molecules-3481647-supplementary.pdf
